# Supplementary material for: Synthesis and Characterization of Catechol-Containing Polyacrylamides with Adhesive Properties
Source: Molecules. 2022 Jun 23;27(13):4027. doi: 10.3390/molecules27134027 (PMC9268726; doi:10.3390/molecules27134027)
Supplement: Supplementary file 1 [file molecules-27-04027-s001.zip]

Archive with 1 entries (1 files):
- molecules-1779393-supplementary.pdf
